# Supplementary material for: N6-methyladenine is incorporated into mammalian genome by DNA polymerase
Source: Cell Res. 2020 Apr 30;31(1):94–7. doi: 10.1038/s41422-020-0317-6 (PMC7853133; doi:10.1038/s41422-020-0317-6)
Supplement: Supplementary file 2 — Supplementary information, Tables [file 41422_2020_317_MOESM2_ESM.xlsx]

## Sheet: Supplementary Table S1
Exogenous oligo
Name	Sequence (5'-3')
DNA oligo	GACGATCACG
DNA-6mA oligo	GACG(6mA)TCACG
RNA oligo	GAGGACUACG
RNA-m6A oligo	GAGG(m6A)CUACG

## Sheet: Supplementary Table S2
siRNA sequences (5'-3')
Pol λ siRNA-1	sense	GGGCUGAACUCUUUGAGAATT
	antisense	UUCUCAAAGAGUUCAGCCCTT
Pol λ siRNA-2	sense	GCUGGAAGUGCUGGCUAAATT
	antisense	UUUAGCCAGCACUUCCAGCTT
Pol λ siRNA-3	sense	CCUGUGCCCUGCUCUACUUTT
	antisense	AAGUAGAGCAGGGCACAGGTT
NC (Negative Control)	sense	UUCUCCGAACGUGUCACGUTT
	antisense	ACGUGACACGUUCGGAGAATT

## Sheet: Supplementary Table S3
Primers for Pol λ and GAPDH gene qPCR (5'-3')
Gene	Forward primer	Reverse primer
GAPDH	AGGTCGGTGTGAACGGATTTG	TGTAGACCATGTAGTTGAGGTCA
Pol λ	GCGGAAGAAAAGTCATGCAGA	CGGGCATAATGTGGGCTCT

## Sheet: Supplementary Table S4
sgRNA sequences (5'-3')	Forward	Reverse
sgRNA for pol λ-/- mESC	caccGCCGCTGGCATTGGACGTGCC	aaacGGCACGTCCAATGCCAGCGGC
sgRNA for Ahbh1-/- mESC	caccGTGGAGGGCCTATGGACTCGA	aaacTCGAGTCCATAGGCCCTCCAC
sgRNA for Ahbh1-/- 293T	caccGAGGGGTCATCGACTTCTCGG	aaacCCGAGAAGTCGATGACCCCTC
sgRNA for Mettl4-/- mESC	caccGATTCTCTTCAGCTGGATCC	aaacGGATCCAGCTGAAGAGAATC
Knockout validation primers	Forward primer	Reverse primer
primers for pol λ-/- mESC	TCAAGGCAGGAGAATCAG	GAATCCTTCCGTGTCTGT
primers for Ahbh1-/- mESC	GTCAAGTAGGTGAGGGAAGC	CAGTTATGGCAGAGGTTAGAGT
primers for Ahbh1-/- 293T	CGGGGAGGACGCCTTTCGGA	GGGCACCAGGACCCTTGCCA
primers for Mettl4-/- mESC	TATCAACCCAGGACCCCCAT	AACACCGTCTGCATTATTAACTCT
